# Supplementary material for: Recombinant Strains of Human Parechovirus in Rural Areas in the North of Brazil
Source: Viruses. 2019 May 29;11(6):488. doi: 10.3390/v11060488 (PMC6630568; doi:10.3390/v11060488)
Supplement: Supplementary file 1 [file viruses-11-00488-s001.zip]

Archive with 3 entries (2 files):
- viruses-490826 final supplementary/
- viruses-490826 final supplementary/Table S1.xls
- viruses-490826 final supplementary/viruses-490826 final supplementary.pdf
