# Supplementary material for: Recombinant Strains of Human Parechovirus in Rural Areas in the North of Brazil
Source: Viruses. 2019 May 29;11(6):488. doi: 10.3390/v11060488 (PMC6630568; doi:10.3390/v11060488)
Supplement: Supplementary file 1 [file viruses-11-00488-s001.zip › viruses-490826 final supplementary/Table S1.xls]

## Sheet: Planilha1
GenBakID_HPeVGenotype_SeqName_Date
S45208_HPeV1_1956
MG462718_HPeV6_AFW_2011
KY645965_HPeV1_16_G4_2016
KY645963_HPeV1_16_G10_2016
KY556675_HPeV3_AustraliaGL2015_FEC23_2013
KY556674_HPeV3_Australia_GL2015_FEC22_2013
KY556671_HPeV3_Australia2013_GL2015_CSF19_2013
KY556665_HPeV3_AustraliaGL2015_CSF08_2013
KY556659_HPeV3_Australia2013_GL2015_CSF01_2013
KY460516_HPeV1_TW_00010_2010
KY404171_HPeV4_FI121301_2012
KY404170_HPeV4_FI121290_2012
KY404169_HPeV4_FI121236_2012
KY271948_HPeV_TN_OB2038_2015
KY067444_HPeV5_2015
KX068679_HPeV3_VGHKS080217_2013
KT879931_HPeV5_174Chzj98_2011
KT879930_HPeV1_164Chzj909_2011
KT879928_HPeV1_146Chzj02_2011
KT879927_HPeV1_134Chzj01_2011
KT879926_HPeV1_121Chzj091_2011
KT879925_HPeV1_112Chzj32_2011
KT879924_HPeV17_103Chzj412_2011
KT879923_HPeV1_91Chzj242_2011
KT879922_HPeV17_89Chzj14_2011
KT879921_HPeV6_71Chzj169_2011
KT879920_HPeV19_67Chzj_2011
KT879919_HPeV2_51Chzj674_2011
KT879918_HPeV5_44Chzj84_2011
KT879917_HPeV1_37Chzj76_2011
KT879915_HPeV18_11Chzj207_2011
KT726985_HPeV1_B9TW_2008
KT626012_HPeV1_TW_50192_2012
KT626011_HPeV1_TW_01679_2012
KT626010_HPeV4_TW_00032_2011
KT626009_HPeV3_TW_03067_2011
KT626008_HPeV1_TW_71157_2011
KT626007_HPeV1_TW71594_2010
KT626006_HPeV1_TW_01319_2010
KT626005_HPeV1_TW_02680_2008
KM986843_HPeV3_VGHKS_2007
KJ659491_HPeV1_BJ_37359_2012
KJ659490_HPeV3_BJ_C3174_2012
KC769584_HPeV1_KVP6_2007
JX826607_HPeV3_BONN2_2010
JX682576_HPeV3_BONN1_2010
JX575746_HPeV1_CAU10NN_2011
JX441355_HPeV1_SH401_2009
JX050181_HPeV5_CH_ZJ1_2011
HQ696577_HPeV6_BR_104_2006
HQ696576_HPeV5_BR_77_2006
HQ696575_HPeV5_BR_53_2006
HQ696574_HPeV1_BR_145_2006
HQ696573_HPeV1_BR_114_2006
HQ696572_HPeV1_BR_30_2006
HQ696571_HPeV1_BR_27_2006
HQ696570_HPeV1_BR_21_2006
HM996978_HPeV2_LPZ04_2008
GQ183035_HPeV1_452568_2004
GQ183034_HPeV1_863_2007
GQ183033_HPeV3_K8_1994
GQ183032_HPeV3_K20_1994
GQ183031_HPeV3_K12_1994
GQ183030_HPeV3_K11_1994
GQ183029_HPeV3_651689_2006
GQ183028_HPeV3_450936_2004
GQ183027_HPeV3_251360_2002
GQ183026_HPeV3_152037_2001
GQ183025_HPeV1_K63_1994
GQ183024_HPeV1_K54_1994
GQ183023_HPeV1_K150_1993
GQ183022_HPeV1_K129_1993
GQ183021_HPeV1_550163_2005
GQ183020_HPeV1_450343_2004
GQ183019_HPeV1_252581_2002
GQ183018_HPeV1_152478_2001
FM242866_HPeV1_2000
FM178558_HPeV1_2003
FJ888592_HPeV6_SH6_2009
FJ840477_HPeV1_SH1_2008
EU716175_HPeV8_BR_217_2006
EU556224_HPeV7_2008
EU077518_HPeV6_823_2005
EU024629_HPeV6_BNI_67_2003
EF051629_HPeV1_BNI788St_2006
DQ315670_HPeV4_K251176_2002
AM235750_HPeV4_T75_4077_1979
AJ889918_HPeV3_Can82853_2001
AJ889918_HPeV3_2002
AJ005695_HPeV2_1956
AF055846_HPeV5_CT86_6760_2008
AB668032_HPeV3_1443_175790_Yamagata_2008
AB668031_HPeV3_1357_130823_Yamagata_2008
AB668029_HPeV3_1361K_162589_Yamagata_2008
AB433629_HPeV4-Fuk2005_123_2005
AB252582_HPeV6_NII561_2000
AB084913_HPeV3_A308_1999
